# Supplementary material for: Biochemical Characterization and Functional Analysis of Glucose Regulated Protein 78 from the Silkworm Bombyx mori
Source: Int J Mol Sci. 2023 Feb 16;24(4):3964. doi: 10.3390/ijms24043964 (PMC9961775; doi:10.3390/ijms24043964)
Supplement: Supplementary file 1 [file ijms-24-03964-s001.zip]

Archive with 1 entries (1 files):
- ijms-2180888-supplementary.pdf
